# Supplementary material for: Circulating Levels of Hydrogen Sulfide (H2S) in Patients with Age-Related Diseases: A Systematic Review and Meta-Analysis
Source: Biomolecules. 2023 Jun 21;13(7):1023. doi: 10.3390/biom13071023 (PMC10376967; doi:10.3390/biom13071023)
Supplement: Supplementary file 1 [file biomolecules-13-01023-s001.zip]

Archive with 1 entries (1 files):
- biomolecules-2451097-supplementary.pdf
